# Supplementary material for: Time‐restricted feeding mitigates Alzheimer's disease‐associated cognitive impairments via a B. pseudolongum‐propionic acid‐FFAR3 axis
Source: Imeta. 2025 Feb 21;4(2):e70006. doi: 10.1002/imt2.70006 (PMC11995186; doi:10.1002/imt2.70006)
Supplement: Supplementary file 2 — Table S1. Gene set enrichment analysis (GSEA) of AD vs. AD+TRF group. Table S2. The levels of 174 metabolites in AD group and AD+TRF group. Table S3. Primer sequences used for semi‐quantitative RT‐qPCR analysis. Table S4. Demographics and clinical parameters of subjects in the healthy and AD groups. [file IMT2-4-e70006-s002.xlsx]

## Sheet: Table S1
Table S1 Gene set enrichment analysis (GSEA) of AD vs. AD+TRF group.
Pathway name	SIZE	ES	NES	NOM p-val	FDR q-val	FWER p-val	Rank at max	Leading edge	Enrich
STARCH_AND_SUCROSE_METABOLISM	13	-0.433652	-1.39032	0.0854871	1	0.993	827	tags=23%, list=8%, signal=25%	AD
PHOSPHONATE_AND_PHOSPHINATE_METABOLISM	5	-0.6391	-1.31952	0.130785	1	1	1056	tags=40%, list=10%, signal=44%	AD
ABC_TRANSPORTERS	23	-0.54057	-1.2874	0.21748	1	1	2155	tags=48%, list=21%, signal=60%	AD
COCAINE_ADDICTION	35	-0.346984	-1.27046	0.148148	1	1	2432	tags=46%, list=23%, signal=59%	AD
TAURINE_AND_HYPOTAURINE_METABOLISM	4	-0.716324	-1.23129	0.236364	1	1	1060	tags=50%, list=10%, signal=56%	AD
RENIN-ANGIOTENSIN_SYSTEM	8	-0.530608	-1.21374	0.241935	1	1	224	tags=13%, list=2%, signal=13%	AD
BILE_SECRETION	34	-0.404793	-1.19471	0.316406	1	1	2479	tags=44%, list=24%, signal=58%	AD
MICRORNAS_IN_CANCER	116	-0.358483	-1.19303	0.176596	1	1	1872	tags=31%, list=18%, signal=37%	AD
FATTY_ACID_ELONGATION	26	-0.40362	-1.17739	0.288032	1	1	1154	tags=31%, list=11%, signal=35%	AD
PRIMARY_IMMUNODEFICIENCY	6	-0.561115	-1.17224	0.287968	1	1	25	tags=17%, list=0%, signal=17%	AD
LYSINE_DEGRADATION	38	-0.349021	-1.1672	0.287149	1	1	1806	tags=29%, list=17%, signal=35%	AD
PROTEIN_DIGESTION_AND_ABSORPTION	26	-0.425603	-1.16704	0.314629	1	1	1278	tags=31%, list=12%, signal=35%	AD
CHOLINE_METABOLISM_IN_CANCER	73	-0.332759	-1.15836	0.209979	1	1	2391	tags=34%, list=23%, signal=44%	AD
ETHER_LIPID_METABOLISM	22	-0.389237	-1.15727	0.267347	1	1	980	tags=23%, list=9%, signal=25%	AD
HERPES_SIMPLEX_VIRUS_1_INFECTION	150	-0.269554	-1.15244	0.224409	1	1	1139	tags=17%, list=11%, signal=19%	AD
PHOTOTRANSDUCTION	5	-0.460156	-1.138	0.268	1	1	61	tags=20%, list=1%, signal=20%	AD
THYROID_HORMONE_SYNTHESIS	38	-0.348518	-1.13262	0.281746	1	1	2715	tags=47%, list=26%, signal=64%	AD
GLYCOSPHINGOLIPID_BIOSYNTHESIS_1	13	-0.418949	-1.12644	0.324948	1	1	1095	tags=31%, list=11%, signal=34%	AD
HEMATOPOIETIC_CELL_LINEAGE	29	-0.420953	-1.11287	0.346979	1	1	813	tags=21%, list=8%, signal=22%	AD
CIRCADIAN_RHYTHM	24	-0.335977	-1.1118	0.328452	1	1	954	tags=25%, list=9%, signal=27%	AD
ASCORBATE_AND_ALDARATE_METABOLISM	4	-0.52826	-1.09585	0.369658	1	1	4921	tags=100%, list=47%, signal=189%	AD
PATHWAYS_IN_CANCER	270	-0.230437	-1.09357	0.32613	1	1	1923	tags=25%, list=18%, signal=30%	AD
AUTOPHAGY_-_OTHER	22	-0.307621	-1.09052	0.354709	1	1	727	tags=18%, list=7%, signal=20%	AD
PANCREATIC_SECRETION	48	-0.361097	-1.07703	0.317597	1	1	1211	tags=23%, list=12%, signal=26%	AD
SALMONELLA_INFECTION	51	-0.226959	-1.07508	0.318367	1	1	581	tags=10%, list=6%, signal=10%	AD
MINERAL_ABSORPTION	28	-0.348114	-1.06284	0.405138	1	1	1385	tags=25%, list=13%, signal=29%	AD
COLORECTAL_CANCER	60	-0.243075	-1.05931	0.361059	1	1	790	tags=13%, list=8%, signal=14%	AD
RENIN_SECRETION	34	-0.326176	-1.05705	0.387629	1	1	705	tags=15%, list=7%, signal=16%	AD
AGE-RAGE_SIGNALING_PATHWAY_IN_DIABETIC_COMPLICATIONS	64	-0.283474	-1.04133	0.399225	1	1	2871	tags=42%, list=28%, signal=58%	AD
VASCULAR_SMOOTH_MUSCLE_CONTRACTION	64	-0.251543	-1.03125	0.443038	1	1	1260	tags=17%, list=12%, signal=19%	AD
GLYCEROLIPID_METABOLISM	37	-0.245504	-1.02751	0.414914	1	1	2469	tags=35%, list=24%, signal=46%	AD
INFLAMMATORY_MEDIATOR_REGULATION_OF_TRP_CHANNELS	52	-0.286248	-1.02301	0.44181	1	1	2715	tags=37%, list=26%, signal=49%	AD
CAMP_SIGNALING_PATHWAY	119	-0.256018	-1.02129	0.471888	1	1	1963	tags=23%, list=19%, signal=28%	AD
JAK-STAT_SIGNALING_PATHWAY	62	-0.300647	-0.993284	0.46124	1	1	1803	tags=29%, list=17%, signal=35%	AD
PROTEIN_PROCESSING_IN_ENDOPLASMIC_RETICULUM	131	-0.164487	-0.986953	0.493827	1	1	2354	tags=27%, list=23%, signal=34%	AD
BETA-ALANINE_METABOLISM	17	-0.318128	-0.986926	0.47561	1	1	1306	tags=24%, list=13%, signal=27%	AD
TGF-BETA_SIGNALING_PATHWAY	52	-0.285774	-0.977236	0.472332	1	1	1824	tags=29%, list=17%, signal=35%	AD
NEUROACTIVE_LIGAND-RECEPTOR_INTERACTION	92	-0.289103	-0.965614	0.5125	1	1	1850	tags=28%, list=18%, signal=34%	AD
D-GLUTAMINE_AND_D-GLUTAMATE_METABOLISM	3	-0.540334	-0.963516	0.531373	1	1	1729	tags=33%, list=17%, signal=40%	AD
SALIVARY_SECRETION	43	-0.361793	-0.949119	0.62203	1	1	2715	tags=44%, list=26%, signal=59%	AD
IL-17_SIGNALING_PATHWAY	38	-0.29345	-0.948213	0.53229	1	1	2034	tags=29%, list=20%, signal=36%	AD
MRNA_SURVEILLANCE_PATHWAY	71	-0.198895	-0.938288	0.59499	1	1	1082	tags=15%, list=10%, signal=17%	AD
NICOTINE_ADDICTION	28	-0.384638	-0.937275	0.545842	1	1	1963	tags=43%, list=19%, signal=53%	AD
RAS_SIGNALING_PATHWAY	139	-0.200023	-0.936988	0.574297	1	1	2028	tags=24%, list=19%, signal=30%	AD
PERTUSSIS	37	-0.292364	-0.935762	0.505791	1	1	712	tags=14%, list=7%, signal=14%	AD
GASTRIC_ACID_SECRETION	47	-0.346024	-0.924662	0.700214	1	1	2715	tags=45%, list=26%, signal=60%	AD
FATTY_ACID_DEGRADATION	32	-0.256551	-0.921731	0.527344	1	1	1314	tags=19%, list=13%, signal=21%	AD
PI3K-AKT_SIGNALING_PATHWAY	176	-0.195236	-0.915635	0.647525	1	1	1753	tags=21%, list=17%, signal=25%	AD
NF-KAPPA_B_SIGNALING_PATHWAY	45	-0.291316	-0.912348	0.56167	1	1	1929	tags=27%, list=19%, signal=33%	AD
PLATELET_ACTIVATION	68	-0.215397	-0.911144	0.610236	1	1	2826	tags=40%, list=27%, signal=54%	AD
TRYPTOPHAN_METABOLISM	18	-0.27393	-0.899968	0.59751	1	1	1306	tags=17%, list=13%, signal=19%	AD
GLYCOSPHINGOLIPID_BIOSYNTHESIS_2	9	-0.398425	-0.899063	0.624266	1	1	6276	tags=100%, list=60%, signal=251%	AD
CARBOHYDRATE_DIGESTION_AND_ABSORPTION	23	-0.283106	-0.899013	0.636743	1	1	3022	tags=39%, list=29%, signal=55%	AD
HISTIDINE_METABOLISM	11	-0.331159	-0.89891	0.590726	1	1	2333	tags=45%, list=22%, signal=58%	AD
FC_GAMMA_R-MEDIATED_PHAGOCYTOSIS	64	-0.200069	-0.894631	0.652985	1	1	973	tags=13%, list=9%, signal=14%	AD
CHOLESTEROL_METABOLISM	23	-0.276915	-0.887542	0.574803	1	1	1818	tags=30%, list=17%, signal=37%	AD
AXON_GUIDANCE	132	-0.2689	-0.886719	0.735729	1	1	2297	tags=32%, list=22%, signal=40%	AD
AUTOPHAGY_-_ANIMAL	110	-0.184045	-0.885836	0.638723	1	1	1091	tags=13%, list=10%, signal=14%	AD
AMPHETAMINE_ADDICTION	53	-0.252102	-0.878808	0.620202	1	1	2157	tags=30%, list=21%, signal=38%	AD
ONE_CARBON_POOL_BY_FOLATE	6	-0.369878	-0.875903	0.64497	1	1	870	tags=33%, list=8%, signal=36%	AD
TH1_AND_TH2_CELL_DIFFERENTIATION	36	-0.257669	-0.872852	0.676983	1	1	818	tags=14%, list=8%, signal=15%	AD
OLFACTORY_TRANSDUCTION	25	-0.22901	-0.86821	0.679487	1	1	1560	tags=20%, list=15%, signal=23%	AD
AMOEBIASIS	43	-0.268265	-0.868147	0.648649	1	1	2826	tags=37%, list=27%, signal=51%	AD
NITROGEN_METABOLISM	7	-0.367921	-0.864624	0.637317	1	1	6593	tags=100%, list=63%, signal=272%	AD
GNRH_SIGNALING_PATHWAY	57	-0.250621	-0.863796	0.722458	1	1	2073	tags=28%, list=20%, signal=35%	AD
PROXIMAL_TUBULE_BICARBONATE_RECLAMATION	17	-0.25717	-0.861295	0.634921	1	1	2479	tags=29%, list=24%, signal=39%	AD
AMINOACYL-TRNA_BIOSYNTHESIS	50	-0.233792	-0.845689	0.66004	1	1	1447	tags=24%, list=14%, signal=28%	AD
PROGESTERONE-MEDIATED_OOCYTE_MATURATION	57	-0.184842	-0.845272	0.74514	1	1	2912	tags=37%, list=28%, signal=51%	AD
CHAGAS_DISEASE_AMERICAN_TRYPANOSOMIASIS	62	-0.194438	-0.842952	0.664062	1	1	3105	tags=37%, list=30%, signal=53%	AD
PARATHYROID_HORMONE_SYNTHESIS_SECRETION_AND_ACTION	65	-0.253749	-0.842906	0.6893	1	1	2442	tags=35%, list=23%, signal=46%	AD
APELIN_SIGNALING_PATHWAY	87	-0.176307	-0.841295	0.813559	1	1	954	tags=13%, list=9%, signal=14%	AD
WNT_SIGNALING_PATHWAY	86	-0.210635	-0.834601	0.72561	1	1	2432	tags=31%, list=23%, signal=41%	AD
TIGHT_JUNCTION	104	-0.1959	-0.829644	0.799163	1	1	1946	tags=23%, list=19%, signal=28%	AD
FOCAL_ADHESION	126	-0.230323	-0.82933	0.722334	1	1	2264	tags=30%, list=22%, signal=38%	AD
TOLL-LIKE_RECEPTOR_SIGNALING_PATHWAY	49	-0.214244	-0.827675	0.711832	1	1	8203	tags=100%, list=79%, signal=467%	AD
REGULATION_OF_LIPOLYSIS_IN_ADIPOCYTES	31	-0.222247	-0.825182	0.777096	1	1	2826	tags=39%, list=27%, signal=53%	AD
ARACHIDONIC_ACID_METABOLISM	23	-0.337357	-0.818359	0.672481	1	1	943	tags=22%, list=9%, signal=24%	AD
GABAERGIC_SYNAPSE	68	-0.242286	-0.815527	0.732456	1	1	1923	tags=28%, list=18%, signal=34%	AD
VALINE_LEUCINE_AND_ISOLEUCINE_DEGRADATION	39	-0.236927	-0.813193	0.65762	1	1	1314	tags=21%, list=13%, signal=23%	AD
LONG-TERM_DEPRESSION	39	-0.251159	-0.8102	0.731343	1	1	3094	tags=51%, list=30%, signal=73%	AD
INSULIN_RESISTANCE	69	-0.210469	-0.804266	0.791667	1	1	2387	tags=28%, list=23%, signal=35%	AD
LEGIONELLOSIS	29	-0.253723	-0.796755	0.737548	1	1	581	tags=14%, list=6%, signal=15%	AD
LEUKOCYTE_TRANSENDOTHELIAL_MIGRATION	72	-0.207979	-0.795542	0.807466	1	1	2230	tags=26%, list=21%, signal=33%	AD
ESTROGEN_SIGNALING_PATHWAY	76	-0.203317	-0.792777	0.792961	1	1	2834	tags=38%, list=27%, signal=52%	AD
COMPLEMENT_AND_COAGULATION_CASCADES	28	-0.347813	-0.790427	0.662813	1	1	424	tags=14%, list=4%, signal=15%	AD
BUTANOATE_METABOLISM	17	-0.262028	-0.789486	0.701172	1	1	1060	tags=18%, list=10%, signal=20%	AD
BIOSYNTHESIS_OF_UNSATURATED_FATTY_ACIDS	28	-0.271972	-0.787331	0.709615	1	1	969	tags=21%, list=9%, signal=24%	AD
CIRCADIAN_ENTRAINMENT	70	-0.233999	-0.78554	0.719335	1	1	2867	tags=40%, list=28%, signal=55%	AD
CELL_ADHESION_MOLECULES_CAMS	78	-0.230047	-0.777289	0.815891	1	1	2197	tags=31%, list=21%, signal=39%	AD
FLUID_SHEAR_STRESS_AND_ATHEROSCLEROSIS	102	-0.186836	-0.776315	0.837573	1	1	1356	tags=17%, list=13%, signal=19%	AD
GLYCEROPHOSPHOLIPID_METABOLISM	66	-0.168795	-0.774504	0.892453	1	1	3000	tags=41%, list=29%, signal=57%	AD
PHENYLALANINE_METABOLISM	7	-0.350725	-0.772222	0.744467	1	1	781	tags=29%, list=7%, signal=31%	AD
NOD-LIKE_RECEPTOR_SIGNALING_PATHWAY	81	-0.188015	-0.770061	0.936047	1	1	1761	tags=20%, list=17%, signal=24%	AD
FC_EPSILON_RI_SIGNALING_PATHWAY	37	-0.19507	-0.767682	0.83237	1	1	1482	tags=16%, list=14%, signal=19%	AD
TH17_CELL_DIFFERENTIATION	49	-0.210144	-0.761572	0.832692	1	1	2175	tags=27%, list=21%, signal=33%	AD
SPHINGOLIPID_SIGNALING_PATHWAY	84	-0.162114	-0.761391	0.841336	1	1	1119	tags=12%, list=11%, signal=13%	AD
RIG-I-LIKE_RECEPTOR_SIGNALING_PATHWAY	29	-0.218091	-0.759584	0.833006	1	1	2993	tags=41%, list=29%, signal=58%	AD
OVARIAN_STEROIDOGENESIS	18	-0.300567	-0.758057	0.784394	1	1	2707	tags=44%, list=26%, signal=60%	AD
ADHERENS_JUNCTION	49	-0.250472	-0.75258	0.73444	1	1	2064	tags=31%, list=20%, signal=38%	AD
LONGEVITY_REGULATING_PATHWAY	68	-0.197898	-0.747327	0.79798	1	1	2432	tags=34%, list=23%, signal=44%	AD
ECM-RECEPTOR_INTERACTION	36	-0.300979	-0.743991	0.759152	1	1	1597	tags=28%, list=15%, signal=33%	AD
CORTISOL_SYNTHESIS_AND_SECRETION	35	-0.249706	-0.740822	0.904863	1	1	2715	tags=43%, list=26%, signal=58%	AD
SIGNALING_PATHWAYS_REGULATING_PLURIPOTENCY_OF_STEM_CELLS	63	-0.211289	-0.740292	0.804781	1	1	1494	tags=21%, list=14%, signal=24%	AD
VITAMIN_B6_METABOLISM	4	-0.344972	-0.737832	0.753846	1	1	872	tags=25%, list=8%, signal=27%	AD
HYPERTROPHIC_CARDIOMYOPATHY_HCM	48	-0.241678	-0.737106	0.698795	1	1	1611	tags=25%, list=15%, signal=29%	AD
REGULATION_OF_ACTIN_CYTOSKELETON	139	-0.174333	-0.726535	0.860153	1	1	1760	tags=20%, list=17%, signal=24%	AD
OXYTOCIN_SIGNALING_PATHWAY	96	-0.184307	-0.720204	0.854772	1	1	2454	tags=28%, list=24%, signal=36%	AD
THYROID_HORMONE_SIGNALING_PATHWAY	88	-0.184463	-0.713072	0.888656	1	1	2875	tags=38%, list=28%, signal=51%	AD
DOPAMINERGIC_SYNAPSE	103	-0.168023	-0.700457	0.830544	1	1	1923	tags=22%, list=18%, signal=27%	AD
RAP1_SIGNALING_PATHWAY	119	-0.176708	-0.700082	0.869198	1	1	2834	tags=34%, list=27%, signal=47%	AD
TASTE_TRANSDUCTION	23	-0.244427	-0.695523	0.83368	1	1	2723	tags=43%, list=26%, signal=59%	AD
ENDOCRINE_AND_OTHER_FACTOR-REGULATED_CALCIUM_REABSORPTION	39	-0.23639	-0.685545	0.858921	1	1	1235	tags=21%, list=12%, signal=23%	AD
PROTEOGLYCANS_IN_CANCER	125	-0.176123	-0.685375	0.872798	1	1	2490	tags=29%, list=24%, signal=37%	AD
CALCIUM_SIGNALING_PATHWAY	95	-0.216251	-0.679927	0.881356	1	1	1850	tags=24%, list=18%, signal=29%	AD
C-TYPE_LECTIN_RECEPTOR_SIGNALING_PATHWAY	56	-0.159378	-0.673892	0.948413	1	1	681	tags=9%, list=7%, signal=10%	AD
PROLACTIN_SIGNALING_PATHWAY	46	-0.193086	-0.667158	0.902637	1	1	1482	tags=17%, list=14%, signal=20%	AD
ALDOSTERONE_SYNTHESIS_AND_SECRETION	60	-0.215993	-0.663787	0.908142	1	1	2479	tags=32%, list=24%, signal=41%	AD
ARRHYTHMOGENIC_RIGHT_VENTRICULAR_CARDIOMYOPATHY_ARVC	45	-0.223423	-0.662932	0.838966	1	1	1611	tags=24%, list=15%, signal=29%	AD
CGMP-PKG_SIGNALING_PATHWAY	88	-0.151146	-0.662672	0.960251	1	1	1235	tags=14%, list=12%, signal=15%	AD
T_CELL_RECEPTOR_SIGNALING_PATHWAY	56	-0.156114	-0.658105	0.949187	1	1	581	tags=7%, list=6%, signal=8%	AD
TOXOPLASMOSIS	58	-0.179118	-0.653722	0.921002	1	1	2034	tags=21%, list=20%, signal=26%	AD
PHOSPHATIDYLINOSITOL_SIGNALING_SYSTEM	71	-0.193786	-0.649643	0.918067	1	1	2835	tags=35%, list=27%, signal=48%	AD
HIPPO_SIGNALING_PATHWAY	77	-0.174244	-0.643525	0.85041	1	1	2303	tags=29%, list=22%, signal=36%	AD
ADRENERGIC_SIGNALING_IN_CARDIOMYOCYTES	96	-0.159777	-0.641703	0.946352	1	1	2230	tags=24%, list=21%, signal=30%	AD
MAPK_SIGNALING_PATHWAY	182	-0.165579	-0.640238	0.971134	1	1	2337	tags=27%, list=22%, signal=34%	AD
ALANINE_ASPARTATE_AND_GLUTAMATE_METABOLISM	25	-0.166248	-0.630704	0.96994	1	1	2060	tags=24%, list=20%, signal=30%	AD
SYNTHESIS_AND_DEGRADATION_OF_KETONE_BODIES	8	-0.251579	-0.627289	0.922311	1	1	316	tags=13%, list=3%, signal=13%	AD
MORPHINE_ADDICTION	63	-0.17603	-0.617799	0.882716	1	1	2545	tags=32%, list=24%, signal=42%	AD
INSULIN_SECRETION	50	-0.191658	-0.617195	0.941558	1	1	2715	tags=38%, list=26%, signal=51%	AD
LONGEVITY_REGULATING_PATHWAY2	44	-0.173629	-0.605543	0.915612	1	1	2826	tags=41%, list=27%, signal=56%	AD
ALDOSTERONE-REGULATED_SODIUM_REABSORPTION	25	-0.195683	-0.601776	0.926471	1	1	7201	tags=96%, list=69%, signal=310%	AD
DILATED_CARDIOMYOPATHY_DCM	50	-0.198316	-0.597031	0.885312	1	1	2707	tags=36%, list=26%, signal=48%	AD
SEROTONERGIC_SYNAPSE	64	-0.152447	-0.593676	0.988095	1	1	3115	tags=41%, list=30%, signal=58%	AD
GLUTAMATERGIC_SYNAPSE	82	-0.186577	-0.591171	0.898947	1	1	2073	tags=24%, list=20%, signal=30%	AD
FOLATE_BIOSYNTHESIS	13	-0.280397	-0.585532	0.90856	1	1	1879	tags=31%, list=18%, signal=37%	AD
PHOSPHOLIPASE_D_SIGNALING_PATHWAY	92	-0.151494	-0.580105	0.970213	1	1	2469	tags=27%, list=24%, signal=35%	AD
ACUTE_MYELOID_LEUKEMIA	49	-0.15095	-0.559843	0.980695	1	1	1122	tags=10%, list=11%, signal=11%	AD
CYTOKINE-CYTOKINE_RECEPTOR_INTERACTION	66	-0.181916	-0.554022	0.975659	1	1	2117	tags=26%, list=20%, signal=32%	AD
MELANOGENESIS	48	-0.15952	-0.551321	0.985597	1	1	2834	tags=35%, list=27%, signal=48%	AD
GAP_JUNCTION	54	-0.159771	-0.549643	0.941423	1	1	2432	tags=31%, list=23%, signal=41%	AD
VARIOUS_TYPES_OF_N-GLYCAN_BIOSYNTHESIS_-_MUS_MUSCULUS_(MOUSE)	32	-0.120376	-0.536182	0.990234	1	1	2524	tags=28%, list=24%, signal=37%	AD
HIPPO_SIGNALING_PATHWAY_-_MULTIPLE_SPECIES	13	-0.256435	-0.536041	0.930818	1	1	7756	tags=100%, list=74%, signal=390%	AD
OTHER_GLYCAN_DEGRADATION	14	-0.236193	-0.519698	0.945205	1	1	602	tags=14%, list=6%, signal=15%	AD
GLYCOSAMINOGLYCAN_BIOSYNTHESIS_2	17	-0.1778	-0.513081	0.952869	1	1	2455	tags=29%, list=24%, signal=38%	AD
TNF_SIGNALING_PATHWAY	60	-0.13025	-0.482365	0.983146	1	1	581	tags=7%, list=6%, signal=7%	AD
STAPHYLOCOCCUS_AUREUS_INFECTION	22	-0.215157	-0.47647	0.962818	1	1	1097	tags=14%, list=11%, signal=15%	AD
LEISHMANIASIS	45	-0.13078	-0.42011	0.994071	1	1	1795	tags=18%, list=17%, signal=21%	AD
GLYCOSAMINOGLYCAN_DEGRADATION	10	-0.181395	-0.409049	0.996055	0.997513	1	571	tags=10%, list=5%, signal=11%	AD
RIBOFLAVIN_METABOLISM	5	0.79061	1.71781	0.0185185	0.692179	0.371	662	tags=40%, list=6%, signal=43%	AD+TRF
COLLECTING_DUCT_ACID_SECRETION	16	0.629952	1.63198	0.0181818	0.805153	0.628	2265	tags=56%, list=22%, signal=72%	AD+TRF
SYNAPTIC_VESICLE_CYCLE	58	0.457659	1.5954	0.0554415	0.751948	0.742	2265	tags=40%, list=22%, signal=50%	AD+TRF
FATTY_ACID_BIOSYNTHESIS	13	0.503249	1.54743	0.0206612	0.861058	0.829	2542	tags=38%, list=24%, signal=51%	AD+TRF
FERROPTOSIS	33	0.390692	1.41306	0.0430328	1	0.967	2576	tags=33%, list=25%, signal=44%	AD+TRF
HOMOLOGOUS_RECOMBINATION	13	0.657427	1.40331	0.0146138	1	0.969	481	tags=46%, list=5%, signal=48%	AD+TRF
BACTERIAL_INVASION_OF_EPITHELIAL_CELLS	55	0.335073	1.39011	0.0745968	1	0.983	1422	tags=24%, list=14%, signal=27%	AD+TRF
THIAMINE_METABOLISM	9	0.576451	1.38526	0.121331	1	0.986	2903	tags=67%, list=28%, signal=92%	AD+TRF
NUCLEOTIDE_EXCISION_REPAIR	32	0.475199	1.38341	0.0995935	1	0.986	1598	tags=34%, list=15%, signal=40%	AD+TRF
HUMAN_T-CELL_LEUKEMIA_VIRUS_1_INFECTION	132	0.302559	1.38282	0.102881	1	0.987	3709	tags=44%, list=36%, signal=67%	AD+TRF
EPSTEIN-BARR_VIRUS_INFECTION	109	0.370742	1.37871	0.128049	1	0.987	2336	tags=35%, list=22%, signal=44%	AD+TRF
RHEUMATOID_ARTHRITIS	38	0.47275	1.36183	0.144603	1	0.989	2265	tags=37%, list=22%, signal=47%	AD+TRF
VASOPRESSIN-REGULATED_WATER_REABSORPTION	32	0.350203	1.35112	0.133197	1	0.993	3364	tags=41%, list=32%, signal=60%	AD+TRF
ALLOGRAFT_REJECTION	12	0.703242	1.35056	0.177291	1	0.993	2231	tags=58%, list=21%, signal=74%	AD+TRF
AUTOIMMUNE_THYROID_DISEASE	12	0.703242	1.35056	0.177291	1	0.993	2231	tags=58%, list=21%, signal=74%	AD+TRF
GRAFT-VERSUS-HOST_DISEASE	12	0.703242	1.35056	0.177291	0.955691	0.993	2231	tags=58%, list=21%, signal=74%	AD+TRF
CENTRAL_CARBON_METABOLISM_IN_CANCER	47	0.325362	1.3184	0.122772	1	0.997	4212	tags=51%, list=40%, signal=85%	AD+TRF
BASE_EXCISION_REPAI	12	0.563795	1.30604	0.127835	1	0.997	1430	tags=42%, list=14%, signal=48%	AD+TRF
PYRIMIDINE_METABOLISM	33	0.50709	1.30102	0.0492505	1	0.997	3934	tags=67%, list=38%, signal=107%	AD+TRF
PHAGOSOME	94	0.371129	1.29707	0.21875	1	0.998	2265	tags=35%, list=22%, signal=44%	AD+TRF
AFRICAN_TRYPANOSOMIASIS	16	0.498771	1.2958	0.205231	0.999078	0.998	1620	tags=38%, list=16%, signal=44%	AD+TRF
GLYCOLYSIS__GLUCONEOGENESIS	38	0.36635	1.28772	0.160677	0.996483	0.999	2984	tags=47%, list=29%, signal=66%	AD+TRF
STEROID_HORMONE_BIOSYNTHESIS	8	0.587236	1.28232	0.208502	0.98351	0.999	3897	tags=88%, list=37%, signal=140%	AD+TRF
RIBOSOME_BIOGENESIS_IN_EUKARYOTES	55	0.398379	1.2817	0.164609	0.945468	0.999	3939	tags=56%, list=38%, signal=90%	AD+TRF
HEPATOCELLULAR_CARCINOMA	108	0.274629	1.28035	0.0419287	0.914006	0.999	3176	tags=37%, list=30%, signal=53%	AD+TRF
SNARE_INTERACTIONS_IN_VESICULAR_TRANSPORT	26	0.375231	1.2663	0.158635	0.943795	0.999	2626	tags=38%, list=25%, signal=51%	AD+TRF
PURINE_METABOLISM	74	0.312825	1.26491	0.149897	0.915189	0.999	3328	tags=47%, list=32%, signal=69%	AD+TRF
SULFUR_METABOLISM_	9	0.526892	1.26406	0.200401	0.886818	0.999	3214	tags=56%, list=31%, signal=80%	AD+TRF
RNA_TRANSPORT	121	0.270037	1.24587	0.237525	0.939123	1	3601	tags=45%, list=35%, signal=67%	AD+TRF
THYROID_CANCER	22	0.416528	1.24184	0.276289	0.925925	1	3709	tags=59%, list=36%, signal=92%	AD+TRF
PYRUVATE_METABOLISM	28	0.393662	1.24123	0.189409	0.899056	1	3170	tags=43%, list=30%, signal=61%	AD+TRF
TYPE_I_DIABETES_MELLITUS	19	0.52913	1.24084	0.268245	0.87247	1	2231	tags=42%, list=21%, signal=53%	AD+TRF
BASAL_TRANSCRIPTION_FACTORS	29	0.371865	1.24026	0.191667	0.848312	1	1853	tags=31%, list=18%, signal=38%	AD+TRF
CHRONIC_MYELOID_LEUKEMIA	60	0.303767	1.23813	0.143737	0.831523	1	3709	tags=42%, list=36%, signal=64%	AD+TRF
GLYCOSAMINOGLYCAN_BIOSYNTHESIS_-_KERATAN_SULFATE	10	0.410341	1.23752	0.20381	0.810169	1	2269	tags=40%, list=22%, signal=51%	AD+TRF
ENDOMETRIAL_CANCER	41	0.322169	1.21775	0.160677	0.867905	1	3709	tags=46%, list=36%, signal=72%	AD+TRF
RETROGRADE_ENDOCANNABINOID_SIGNALING	118	0.372351	1.21458	0.209901	0.856324	1	1939	tags=35%, list=19%, signal=42%	AD+TRF
APOPTOSIS_-_MULTIPLE_SPECIES	16	0.414586	1.19836	0.257028	0.899531	1	2641	tags=44%, list=25%, signal=59%	AD+TRF
FRUCTOSE_AND_MANNOSE_METABOLISM	22	0.475404	1.19474	0.338614	0.892533	1	4489	tags=82%, list=43%, signal=143%	AD+TRF
SPLICEOSOME	114	0.356257	1.19121	0.280335	0.8836	1	3701	tags=53%, list=36%, signal=81%	AD+TRF
PORPHYRIN_AND_CHLOROPHYLL_METABOLISM	15	0.440286	1.18191	0.263804	0.899784	1	4273	tags=60%, list=41%, signal=102%	AD+TRF
BLADDER_CANCER	26	0.387792	1.17073	0.267207	0.920938	1	3859	tags=54%, list=37%, signal=85%	AD+TRF
DNA_REPLICATION	16	0.585889	1.16521	0.162393	0.922112	1	1598	tags=50%, list=15%, signal=59%	AD+TRF
ENDOCYTOSIS	190	0.221961	1.16162	0.214567	0.916068	1	2253	tags=25%, list=22%, signal=31%	AD+TRF
SULFUR_RELAY_SYSTEM	6	0.698951	1.15733	0.183369	0.912351	1	3000	tags=83%, list=29%, signal=117%	AD+TRF
PROTEASOME	39	0.65063	1.14921	0.153348	0.923661	1	2628	tags=79%, list=25%, signal=106%	AD+TRF
GLYCOSAMINOGLYCAN_BIOSYNTHESIS_1	12	0.427099	1.14872	0.295547	0.906086	1	2644	tags=42%, list=25%, signal=56%	AD+TRF
MISMATCH_REPAIR	15	0.415633	1.14432	0.317554	0.903319	1	1598	tags=47%, list=15%, signal=55%	AD+TRF
NATURAL_KILLER_CELL_MEDIATED_CYTOTOXICITY	48	0.298839	1.13452	0.281376	0.922114	1	429	tags=13%, list=4%, signal=13%	AD+TRF
HUNTINGTON_DISEASE	146	0.566499	1.13433	0.0539957	0.904224	1	2535	tags=63%, list=24%, signal=82%	AD+TRF
VITAMIN_DIGESTION_AND_ABSORPTION	7	0.469001	1.12937	0.296066	0.905385	1	1584	tags=29%, list=15%, signal=34%	AD+TRF
ANTIGEN_PROCESSING_AND_PRESENTATION	36	0.395346	1.11837	0.359127	0.928326	1	2249	tags=33%, list=22%, signal=42%	AD+TRF
CELLULAR_SENESCENCE	98	0.250468	1.11219	0.254202	0.933515	1	2535	tags=29%, list=24%, signal=37%	AD+TRF
MITOPHAGY_-_ANIMAL	54	0.246393	1.09894	0.324752	0.965662	1	2523	tags=28%, list=24%, signal=36%	AD+TRF
GLYCOSYLPHOSPHATIDYLINOSITOL_GPI-ANCHOR_BIOSYNTHESIS	14	0.433867	1.09515	0.357918	0.962547	1	1832	tags=36%, list=18%, signal=43%	AD+TRF
ALCOHOLISM	83	0.229312	1.09414	0.27	0.949252	1	3013	tags=36%, list=29%, signal=50%	AD+TRF
ALZHEIMER_DISEASE	139	0.491773	1.09122	0.187905	0.942936	1	2413	tags=53%, list=23%, signal=68%	AD+TRF
HIF-1_SIGNALING_PATHWAY	73	0.226337	1.08628	0.30099	0.944779	1	4199	tags=47%, list=40%, signal=77%	AD+TRF
PRION_DISEASES	20	0.337311	1.08527	0.375	0.932291	1	3865	tags=50%, list=37%, signal=79%	AD+TRF
PROTEIN_EXPORT	25	0.470033	1.07901	0.370293	0.939027	1	3387	tags=60%, list=32%, signal=89%	AD+TRF
GLUCAGON_SIGNALING_PATHWAY	64	0.232284	1.07621	0.356863	0.933457	1	3049	tags=36%, list=29%, signal=50%	AD+TRF
SELENOCOMPOUND_METABOLISM	11	0.378397	1.07545	0.377734	0.920734	1	2923	tags=45%, list=28%, signal=63%	AD+TRF
NON-HOMOLOGOUS_END-JOINING	4	0.581724	1.07527	0.395299	0.906848	1	2210	tags=50%, list=21%, signal=63%	AD+TRF
FANCONI_ANEMIA_PATHWAY	18	0.386712	1.07519	0.366795	0.893012	1	1598	tags=33%, list=15%, signal=39%	AD+TRF
INFLUENZA_A	76	0.272805	1.05159	0.371429	0.958486	1	3669	tags=41%, list=35%, signal=62%	AD+TRF
GASTRIC_CANCER	66	0.287875	1.05157	0.384615	0.944047	1	2253	tags=29%, list=22%, signal=36%	AD+TRF
AMYOTROPHIC_LATERAL_SCLEROSIS_ALS	37	0.244765	1.05081	0.373308	0.932327	1	3120	tags=41%, list=30%, signal=58%	AD+TRF
PARKINSON_DISEASE	119	0.595979	1.04628	0.280778	0.93434	1	2270	tags=64%, list=22%, signal=81%	AD+TRF
NON-SMALL_CELL_LUNG_CANCER	46	0.287109	1.0422	0.425214	0.934321	1	3709	tags=39%, list=36%, signal=60%	AD+TRF
THERMOGENESIS	183	0.449164	1.04079	0.36933	0.926231	1	2453	tags=50%, list=24%, signal=65%	AD+TRF
GLYCOSPHINGOLIPID_BIOSYNTHESIS_3	12	0.356629	1.03841	0.386179	0.921157	1	2780	tags=42%, list=27%, signal=57%	AD+TRF
VIRAL_CARCINOGENESIS	112	0.21633	1.03268	0.398785	0.92715	1	3859	tags=39%, list=37%, signal=62%	AD+TRF
OTHER_TYPES_OF_O-GLYCAN_BIOSYNTHESIS	25	0.300582	1.0263	0.44358	0.934587	1	2531	tags=36%, list=24%, signal=47%	AD+TRF
AMINO_SUGAR_AND_NUCLEOTIDE_SUGAR_METABOLISM	36	0.322596	1.02618	0.463221	0.922451	1	4217	tags=61%, list=40%, signal=102%	AD+TRF
OXIDATIVE_PHOSPHORYLATION	115	0.626276	1.02572	0.356372	0.912021	1	2265	tags=67%, list=22%, signal=85%	AD+TRF
NON-ALCOHOLIC_FATTY_LIVER_DISEASE_NAFLD	117	0.48102	1.01986	0.429806	0.918157	1	2453	tags=53%, list=24%, signal=69%	AD+TRF
PENTOSE_PHOSPHATE_PATHWAY	17	0.34926	1.01842	0.474026	0.910771	1	4048	tags=65%, list=39%, signal=106%	AD+TRF
MTOR_SIGNALING_PATHWAY	102	0.219454	1.01423	0.442424	0.911788	1	2662	tags=26%, list=26%, signal=35%	AD+TRF
VIRAL_MYOCARDITIS	29	0.349404	1.00748	0.432596	0.92007	1	2822	tags=41%, list=27%, signal=57%	AD+TRF
DRUG_METABOLISM_2	35	0.423777	0.994773	0.518359	0.947473	1	2178	tags=40%, list=21%, signal=50%	AD+TRF
APOPTOSIS	80	0.253764	0.993909	0.483333	0.938326	1	3711	tags=40%, list=36%, signal=62%	AD+TRF
ARGININE_BIOSYNTHESIS	11	0.321454	0.992723	0.456566	0.930174	1	4076	tags=45%, list=39%, signal=75%	AD+TRF
HEPATITIS_C	91	0.237875	0.986886	0.449275	0.936384	1	3796	tags=40%, list=36%, signal=62%	AD+TRF
BASAL_CELL_CARCINOMA	18	0.365174	0.97785	0.488273	0.953165	1	1523	tags=33%, list=15%, signal=39%	AD+TRF
ASTHMA	6	0.582491	0.974094	0.544177	0.952391	1	3484	tags=67%, list=33%, signal=100%	AD+TRF
MALARIA	21	0.373633	0.969518	0.508734	0.954488	1	1620	tags=33%, list=16%, signal=39%	AD+TRF
RIBOSOME	128	0.659089	0.969484	0.794816	0.943647	1	3194	tags=88%, list=31%, signal=126%	AD+TRF
RNA_DEGRADATION	61	0.251814	0.963825	0.501039	0.948129	1	2942	tags=39%, list=28%, signal=54%	AD+TRF
P53_SIGNALING_PATHWAY	37	0.274879	0.95939	0.528807	0.9494	1	1732	tags=27%, list=17%, signal=32%	AD+TRF
UBIQUITIN_MEDIATED_PROTEOLYSIS	104	0.193475	0.948803	0.51272	0.968245	1	4219	tags=39%, list=40%, signal=66%	AD+TRF
RETINOL_METABOLISM	9	0.379965	0.943722	0.53252	0.971026	1	4294	tags=44%, list=41%, signal=76%	AD+TRF
HUMAN_IMMUNODEFICIENCY_VIRUS_1_INFECTION	124	0.194317	0.943199	0.544031	0.961812	1	2270	tags=21%, list=22%, signal=26%	AD+TRF
OSTEOCLAST_DIFFERENTIATION	72	0.250783	0.940091	0.513238	0.959381	1	4308	tags=47%, list=41%, signal=80%	AD+TRF
PPAR_SIGNALING_PATHWAY	43	0.254217	0.933464	0.581545	0.966322	1	1157	tags=16%, list=11%, signal=18%	AD+TRF
PEROXISOME	55	0.265326	0.924597	0.63354	0.978084	1	3173	tags=35%, list=30%, signal=49%	AD+TRF
KAPOSI_SARCOMA-ASSOCIATED_HERPESVIRUS_INFECTION	110	0.217977	0.922226	0.571717	0.973443	1	3859	tags=42%, list=37%, signal=66%	AD+TRF
CITRATE_CYCLE_TCA_CYCLE	27	0.272335	0.921224	0.574899	0.96579	1	2490	tags=30%, list=24%, signal=39%	AD+TRF
VEGF_SIGNALING_PATHWAY	39	0.23965	0.905873	0.574388	0.992265	1	4554	tags=49%, list=44%, signal=86%	AD+TRF
NICOTINATE_AND_NICOTINAMIDE_METABOLISM	21	0.283898	0.899525	0.587398	0.997169	1	2820	tags=33%, list=27%, signal=46%	AD+TRF
GALACTOSE_METABOLISM	16	0.28077	0.893607	0.646484	1	1	4418	tags=63%, list=42%, signal=108%	AD+TRF
MELANOMA	38	0.252611	0.893357	0.617954	0.991661	1	3709	tags=42%, list=36%, signal=65%	AD+TRF
SPHINGOLIPID_METABOLISM	26	0.260597	0.89149	0.572895	0.986486	1	4772	tags=54%, list=46%, signal=99%	AD+TRF
GLYOXYLATE_AND_DICARBOXYLATE_METABOLISM	20	0.354673	0.890444	0.701681	0.979956	1	2921	tags=45%, list=28%, signal=62%	AD+TRF
GLYCINE_SERINE_AND_THREONINE_METABOLISM	18	0.326612	0.885159	0.577075	0.982044	1	3664	tags=56%, list=35%, signal=86%	AD+TRF
GLIOMA	58	0.22183	0.877554	0.679921	0.988081	1	3709	tags=40%, list=36%, signal=61%	AD+TRF
ARGININE_AND_PROLINE_METABOLISM	31	0.246698	0.862733	0.650888	1	1	4155	tags=45%, list=40%, signal=75%	AD+TRF
BREAST_CANCER	66	0.226086	0.847373	0.715706	1	1	2233	tags=26%, list=21%, signal=33%	AD+TRF
RELAXIN_SIGNALING_PATHWAY	84	0.17877	0.839556	0.74269	1	1	2655	tags=23%, list=25%, signal=30%	AD+TRF
TYROSINE_METABOLISM	12	0.331092	0.837554	0.680639	1	1	4076	tags=75%, list=39%, signal=123%	AD+TRF
CELL_CYCLE	72	0.195526	0.834124	0.742004	1	1	3239	tags=36%, list=31%, signal=52%	AD+TRF
AMPK_SIGNALING_PATHWAY	88	0.184182	0.831924	0.767933	1	1	3477	tags=35%, list=33%, signal=52%	AD+TRF
NECROPTOSIS	73	0.17452	0.829612	0.741273	1	1	2839	tags=29%, list=27%, signal=39%	AD+TRF
HUMAN_PAPILLOMAVIRUS_INFECTION	184	0.182995	0.823478	0.760246	1	1	2265	tags=23%, list=22%, signal=29%	AD+TRF
TYPE_II_DIABETES_MELLITUS	29	0.312572	0.82335	0.688588	1	1	730	tags=17%, list=7%, signal=18%	AD+TRF
LINOLEIC_ACID_METABOLISM	6	0.4069	0.819156	0.684631	1	1	1146	tags=50%, list=11%, signal=56%	AD+TRF
B_CELL_RECEPTOR_SIGNALING_PATHWAY	43	0.196899	0.818905	0.75803	1	1	3707	tags=37%, list=36%, signal=58%	AD+TRF
N-GLYCAN_BIOSYNTHESIS	37	0.16953	0.818895	0.787575	1	1	2890	tags=24%, list=28%, signal=34%	AD+TRF
SYSTEMIC_LUPUS_ERYTHEMATOSUS	24	0.313228	0.80861	0.651911	1	1	2973	tags=46%, list=29%, signal=64%	AD+TRF
NEUROTROPHIN_SIGNALING_PATHWAY	90	0.166438	0.805065	0.847784	1	1	1511	tags=14%, list=14%, signal=17%	AD+TRF
MUCIN_TYPE_O-GLYCAN_BIOSYNTHESIS	11	0.322954	0.797725	0.768932	1	1	1051	tags=27%, list=10%, signal=30%	AD+TRF
FAT_DIGESTION_AND_ABSORPTION	13	0.313906	0.797487	0.795604	1	1	1905	tags=38%, list=18%, signal=47%	AD+TRF
ALPHA-LINOLENIC_ACID_METABOLISM	9	0.334995	0.794449	0.744939	1	1	2162	tags=44%, list=21%, signal=56%	AD+TRF
PANTOTHENATE_AND_COA_BIOSYNTHESIS	6	0.330836	0.791332	0.776238	1	1	2728	tags=33%, list=26%, signal=45%	AD+TRF
INSULIN_SIGNALING_PATHWAY	98	0.18497	0.7862	0.764	1	1	3013	tags=28%, list=29%, signal=38%	AD+TRF
TRANSCRIPTIONAL_MISREGULATION_IN_CANCER	92	0.192968	0.784189	0.827511	0.997343	1	1959	tags=18%, list=19%, signal=23%	AD+TRF
HUMAN_CYTOMEGALOVIRUS_INFECTION	140	0.169798	0.777199	0.823171	1	1	2641	tags=23%, list=25%, signal=30%	AD+TRF
CARDIAC_MUSCLE_CONTRACTION	60	0.254123	0.77286	0.93576	0.999634	1	2255	tags=33%, list=22%, signal=42%	AD+TRF
PROPANOATE_METABOLISM	24	0.248515	0.754136	0.786448	1	1	3477	tags=42%, list=33%, signal=62%	AD+TRF
NOTCH_SIGNALING_PATHWAY	37	0.210062	0.752802	0.753876	1	1	2662	tags=30%, list=26%, signal=40%	AD+TRF
CHOLINERGIC_SYNAPSE	73	0.197939	0.7504	0.770428	1	1	2622	tags=25%, list=25%, signal=33%	AD+TRF
OOCYTE_MEIOSIS	74	0.155175	0.749015	0.833333	1	1	3146	tags=31%, list=30%, signal=44%	AD+TRF
CHEMICAL_CARCINOGENESIS	26	0.322382	0.738757	0.901709	1	1	4160	tags=62%, list=40%, signal=102%	AD+TRF
TERPENOID_BACKBONE_BIOSYNTHESIS	19	0.315142	0.734357	0.754757	1	1	3018	tags=32%, list=29%, signal=44%	AD+TRF
TUBERCULOSIS	95	0.170924	0.729218	0.842315	1	1	2270	tags=23%, list=22%, signal=29%	AD+TRF
PRIMARY_BILE_ACID_BIOSYNTHESIS	6	0.398127	0.713063	0.912473	1	1	4599	tags=50%, list=44%, signal=89%	AD+TRF
CYSTEINE_AND_METHIONINE_METABOLISM	33	0.229938	0.700527	0.879493	1	1	4544	tags=55%, list=44%, signal=96%	AD+TRF
INTESTINAL_IMMUNE_NETWORK_FOR_IGA_PRODUCTION	13	0.30046	0.699559	0.819418	1	1	2231	tags=31%, list=21%, signal=39%	AD+TRF
METABOLISM_OF_XENOBIOTICS_BY_CYTOCHROME_P450	23	0.356465	0.697126	0.899371	1	1	4160	tags=70%, list=40%, signal=116%	AD+TRF
LONG-TERM_POTENTIATION	54	0.189323	0.694797	0.873767	1	1	1511	tags=17%, list=14%, signal=19%	AD+TRF
UBIQUINONE_AND_OTHER_TERPENOID-QUINONE_BIOSYNTHESIS_	6	0.402293	0.694413	0.965443	1	1	3730	tags=67%, list=36%, signal=104%	AD+TRF
STEROID_BIOSYNTHESIS	15	0.339755	0.676393	0.783058	1	1	4658	tags=67%, list=45%, signal=120%	AD+TRF
RNA_POLYMERASE	23	0.292942	0.673093	0.925532	1	1	3130	tags=35%, list=30%, signal=50%	AD+TRF
HEPATITIS_B	91	0.160958	0.66743	0.93456	1	1	3709	tags=32%, list=36%, signal=49%	AD+TRF
GLUTATHIONE_METABOLISM	37	0.266212	0.658922	0.826531	1	1	4243	tags=59%, list=41%, signal=100%	AD+TRF
CUSHING_SYNDROME	78	0.173332	0.656069	0.969639	1	1	698	tags=10%, list=7%, signal=11%	AD+TRF
CHEMOKINE_SIGNALING_PATHWAY	101	0.136521	0.646173	0.976562	1	1	1521	tags=12%, list=15%, signal=14%	AD+TRF
ADIPOCYTOKINE_SIGNALING_PATHWAY	45	0.172413	0.638266	0.958904	1	1	3770	tags=38%, list=36%, signal=59%	AD+TRF
DRUG_METABOLISM_1	20	0.297257	0.621216	0.905544	1	1	4160	tags=65%, list=40%, signal=108%	AD+TRF
ERBB_SIGNALING_PATHWAY	64	0.164804	0.613711	0.976096	1	1	3709	tags=33%, list=36%, signal=51%	AD+TRF
SMALL_CELL_LUNG_CANCER	49	0.171446	0.608102	0.976344	1	1	1114	tags=12%, list=11%, signal=14%	AD+TRF
FOXO_SIGNALING_PATHWAY	90	0.151217	0.597009	0.964912	1	1	3709	tags=30%, list=36%, signal=46%	AD+TRF
PANCREATIC_CANCER	58	0.149649	0.587325	0.983158	1	1	4306	tags=38%, list=41%, signal=64%	AD+TRF
RENAL_CELL_CARCINOMA	58	0.119816	0.58229	0.996176	1	1	4199	tags=36%, list=40%, signal=60%	AD+TRF
MEASLES	66	0.147168	0.580534	0.991543	1	1	3796	tags=30%, list=36%, signal=47%	AD+TRF
INFLAMMATORY_BOWEL_DISEASE_IBD	17	0.218287	0.577871	0.936759	0.998234	1	2797	tags=29%, list=27%, signal=40%	AD+TRF
INOSITOL_PHOSPHATE_METABOLISM	53	0.150287	0.547099	0.974155	1	1	1722	tags=15%, list=17%, signal=18%	AD+TRF
PENTOSE_AND_GLUCURONATE_INTERCONVERSIONS	11	0.254785	0.541691	0.956341	1	1	4314	tags=64%, list=41%, signal=108%	AD+TRF
PROSTATE_CANCER	62	0.132729	0.517906	1	1	1	4199	tags=37%, list=40%, signal=62%	AD+TRF
CYTOSOLIC_DNA-SENSING_PATHWAY	29	0.154277	0.486928	0.99596	1	1	3853	tags=31%, list=37%, signal=49%	AD+TRF
LYSOSOME	95	0.12282	0.45725	0.959315	1	1	372	tags=5%, list=4%, signal=5%	AD+TRF
HEDGEHOG_SIGNALING_PATHWAY	27	0.166925	0.437662	0.990366	0.995937	1	2368	tags=19%, list=23%, signal=24%	AD+TRF
Abbreviations: ES, enrichment score; NES, normalized enrichment score; NOM, nominal; FDR, false discovery rate; FWER, family-wise error rate.

## Sheet: Table S2
Table S2 The levels of 174 metabolites in AD group and AD+TRF group.
Class	Metabolite	AD	AD+TRF	FC
Amino Acids	Lysine	5079.81 ± 1500.45	4097.49 ± 1990.77	0.81
Amino Acids	Histidine	531.04 ± 322.88	305.78 ± 253.49	0.58
Amino Acids	Arginine	3102.9 ± 1455.73	2304.65 ± 882.65	0.74
Amino Acids	Ornithine	117.11 ± 153.8	65.32 ± 101.24	0.56
Amino Acids	Glutamine	1103.52 ± 530.57	750.32 ± 519.01	0.68
Amino Acids	Glutamic acid	1858.86 ± 593.49	1810.49 ± 1234.08	0.97
Amino Acids	Sarcosine	194.83 ± 92.77	196.97 ± 114.2	1.01
Amino Acids	β-Alanine	139.26 ± 58.39	97.18 ± 54.56	0.7
Amino Acids	Alanine	7016.38 ± 2867.1	6556.86 ± 3272.72	0.93
Amino Acids	Dimethylglycine	46.16 ± 29.31	39.81 ± 33.38	0.86
Amino Acids	Gamma Aminobutyric acid	52.74 ± 22.21	56.83 ± 43.17	1.08
Amino Acids	Serine	3723.26 ± 1813.02	4087.46 ± 3198.26	1.1
Amino Acids	Threonine	1005.27 ± 372.78	859.41 ± 550.77	0.85
Amino Acids	Homoserine	163.82 ± 59.37	145.87 ± 68.95	0.89
Amino Acids	Creatine	959.96 ± 540.65	536.35 ± 536.51	0.56
Amino Acids	Methylcysteine	2.22 ± 1.07	1.8 ± 1.39	0.81
Amino Acids	2-Phenylglycine	10.18 ± 5.85	6.32 ± 5.51	0.62
Amino Acids	Tyrosine	1473.69 ± 490.64	1115.67 ± 602.2	0.76
Amino Acids	Asparagine	342.33 ± 307.29	194.6 ± 191.3	0.57
Amino Acids	Phenylalanine	1355.96 ± 519.92	1085.6 ± 641.5	0.8
Amino Acids	Kynurenine	15.45 ± 14.84	19.14 ± 19.93	1.24
Amino Acids	Aspartic acid	3390.02 ± 1102.18	2952.37 ± 1463.89	0.87
Amino Acids	N-Acetyltryptophan	17.81 ± 11.43	21.8 ± 16.61	1.22
Amino Acids	N-Phenylacetylphenylalanine	1.1 ± 0.27	0.64 ± 0.54	0.58
Amino Acids	Glycine	2819.99 ± 1102.02	2544.91 ± 1156.19	0.9
Amino Acids	Citrulline	487.78 ± 263.22	528.9 ± 329.12	1.08
Amino Acids	3-Aminoisobutanoic acid	200.46 ± 84.28	255.09 ± 171.82	1.27
Amino Acids	Proline	1083.82 ± 439.2	1071.14 ± 575.89	0.99
Amino Acids	Pipecolic acid	44.49 ± 31.32	25.86 ± 19.67	0.58
Amino Acids	Valine	3039.26 ± 1339.54	2683.88 ± 1423.48	0.88
Amino Acids	Pyroglutamic acid	2298.61 ± 893.81	2233.14 ± 1795.26	0.97
Amino Acids	Methionine	2406.96 ± 971.21	2078.52 ± 1239.98	0.86
Amino Acids	Isoleucine	2468 ± 1141.04	2184.82 ± 1358.2	0.89
Amino Acids	Leucine	3683.09 ± 1406.33	2839.91 ± 1615.62	0.77
Amino Acids	Tryptophan	351.81 ± 133.24	303.61 ± 153.05	0.86
Amino Acids	Phenylacetylglutamine	2.9 ± 1.97	1.49 ± 1.17	0.51
Benzenoids	ortho-Hydroxyphenylacetic acid	15.86 ± 11.07	9.05 ± 6.43	0.57
Benzenoids	Phenylacetic acid	3662.38 ± 1221.74	4551.39 ± 2200.98	1.24
Benzenoids	Phenylpyruvic acid	45.52 ± 19.47	42.13 ± 35.05	0.93
Benzenoids	Mandelic acid	13.23 ± 8.82	9.22 ± 6.17	0.7
Benzoic Acids	m-Aminobenzoic acid	2 ± 0.2	1.87 ± 0.49	0.94
Benzoic Acids	3-Hydroxyhippuric acid	7.52 ± 3.89	7.27 ± 3.94	0.97
Benzoic Acids	4-Hydroxybenzoic acid	30.52 ± 18.79	20.67 ± 9.23	0.68
Benzoic Acids	Hippuric acid	235.33 ± 208.62	140.5 ± 154.91	0.6
Benzoic Acids	Vanillic acid	7.06 ± 5.16	6.68 ± 5.52	0.95
Benzoic Acids	Phthalic acid	2.51 ± 0.99	2.79 ± 1.23	1.11
Bile Acids	Tauro ω-muricholate	4.1 ± 1.61	2.84 ± 2.47	0.69
Bile Acids	Tauro α-muricholate/Tauro β-muricholate	4.53 ± 2.28	4.31 ± 4.14	0.95
Bile Acids	Tauroursodeoxycholic acid	0.86 ± 0.31	0.84 ± 0.53	0.98
Bile Acids	Taurohyodeoxycholic acid	4.44 ± 5.09	1.25 ± 0.7	0.28
Bile Acids	Taurocholic acid	2.95 ± 1.66	3.04 ± 2.87	1.03
Bile Acids	Taurodeoxycholate	2.18 ± 1.27	1.43 ± 0.64	0.66
Bile Acids	Taurochenodeoxycholate	0.75 ± 0.61	0.72 ± 0.85	0.96
Bile Acids	7-Dehydrocholic acid	41.12 ± 44.37	77.86 ± 65.47	1.89
Bile Acids	3-Dehydrocholic acid	53.83 ± 31.22	125.26 ± 108.8	2.33
Bile Acids	ω-Muricholic acid	914.89 ± 525.05	1271.95 ± 1226.8	1.39
Bile Acids	α-Muricholic acid	186.26 ± 213.41	369.82 ± 395.62	1.99
Bile Acids	Glycohyodeoxycholate	0.48 ± 0.12	0.38 ± 0.11	0.79
Bile Acids	Taurolithocholate	0.65 ± 0.38	0.49 ± 0.2	0.75
Bile Acids	β-Hyodeoxycholic Acid	22.99 ± 7.46	22.53 ± 16.63	0.98
Bile Acids	Ursodeoxycholic acid	17.02 ± 8.61	32.77 ± 27.3	1.93
Bile Acids	α-Hyodeoxycholic acid	131.21 ± 62.23	111.58 ± 77.13	0.85
Bile Acids	γ-Muricholic acid\Hyocholic acid	10.97 ± 10.89	24.22 ± 29.29	2.21
Bile Acids	Cholic acid	77.84 ± 126.86	215.04 ± 342.4	2.76
Bile Acids	Glycocholic acid	0.36 ± 0.15	0.4 ± 0.32	1.1
Bile Acids	Isolithocholic acid	8.08 ± 2.72	6.66 ± 3.49	0.83
Bile Acids	Glycochenodeoxycholate	0.28 ± 0.13	0.32 ± 0.08	1.14
Bile Acids	Glycodeoxycholic acid	1.03 ± 1.33	0.64 ± 0.4	0.62
Bile Acids	Lithocholic acid	56.4 ± 43.85	45.75 ± 15.81	0.81
Bile Acids	Deoxycholic acid	505.28 ± 612.63	486.29 ± 275.19	0.96
Bile Acids	Glycolithocholate	0.29 ± 0.15	0.27 ± 0.06	0.94
Bile Acids	Lithocholic acid 3 sulfate	0.62 ± 0.75	0.07 ± 0.08	0.11
Bile Acids	Nor Cholic acid	1.31 ± 0.7	1.18 ± 0.76	0.9
Bile Acids	23-nordeoxycholic acid	0.49 ± 0.15	0.4 ± 0.19	0.81
Bile Acids	7-Ketolithocholic acid	4.5 ± 2.69	6.15 ± 4.67	1.37
Bile Acids	β-Muricholic acid	302.65 ± 225.1	523.67 ± 543.56	1.73
Bile Acids	3β-Ursodeoxycholic Acid	16.37 ± 7.92	16.91 ± 11.47	1.03
Bile Acids	Isoallolithocholic acid	7.5 ± 6.1	3.18 ± 1.25	0.42
Carbohydrates	Threonic acid	111.96 ± 119.76	41.55 ± 49.9	0.37
Carbohydrates	Gluconolactone	230.8 ± 347.43	93.83 ± 124.36	0.41
Carbohydrates	Glyceric acid	171.51 ± 93.18	167.61 ± 128.35	0.98
Carbohydrates	Glucose	11174.43 ± 5919.4	14927.9 ± 9646.54	1.34
Carbohydrates	Xylose	4558.64 ± 1516.09	5317.98 ± 2544.48	1.17
Carbohydrates	Ribulose	390.88 ± 178.45	178.48 ± 139.79	0.46
Carbohydrates	Xylulose	332.6 ± 156.79	158.05 ± 130.16	0.48
Carbohydrates	Rhamnose	708.3 ± 242.05	547.62 ± 328.46	0.77
Carbohydrates	Fructose	182.73 ± 231.01	133.01 ± 163.19	0.73
Carbohydrates	N-Acetyl-D-glucosamine	1087.29 ± 471.56	1354.36 ± 1035.16	1.25
Carbohydrates	Tartaric acid	543.36 ± 1199.28	218.75 ± 315.78	0.4
Carnitines	L-Carnitine	49.28 ± 24.83	48.13 ± 34.72	0.98
Carnitines	Acetylcarnitine	1.85 ± 3.43	0.51 ± 1.33	0.28
Carnitines	Propionylcarnitine	0.1 ± 0.06	0.06 ± 0.02	0.54
Fatty Acids	2-Butenoic acid	44.69 ± 55.09	42.1 ± 41.91	0.94
Fatty Acids	2-Hydroxy-3-methylbutyric acid	24.56 ± 11.97	21.92 ± 8.94	0.89
Fatty Acids	Azelaic acid	11.71 ± 3.64	15.4 ± 7.8	1.31
Fatty Acids	Citraconic acid	3.93 ± 2.86	3.01 ± 1.68	0.77
Fatty Acids	Methylsuccinic acid	10.66 ± 5.14	8.82 ± 5.59	0.83
Fatty Acids	Adipic acid	8.43 ± 4.06	10.2 ± 5.65	1.21
Fatty Acids	Methylglutaric acid	2.92 ± 1.04	2.81 ± 1.04	0.96
Fatty Acids	3-Methyladipic acid	5.83 ± 4.07	5.93 ± 3.78	1.02
Fatty Acids	Suberic acid	11.48 ± 6.23	12.58 ± 4.68	1.1
Fatty Acids	2-Methylhexanoic acid	0.02 ± 0.03	0.02 ± 0.03	0.98
Fatty Acids	Heptanoic acid	1.75 ± 0.59	1.52 ± 0.48	0.87
Fatty Acids	Caprylic acid	118.81 ± 40.11	131.68 ± 100.27	1.11
Fatty Acids	Pelargonic acid	5.13 ± 2.99	3.25 ± 1.42	0.63
Fatty Acids	Capric acid	8.77 ± 5.25	7.71 ± 7.35	0.88
Fatty Acids	Dodecanoic acid	18.58 ± 30.26	7.37 ± 4.58	0.4
Fatty Acids	Myristoleic acid	3.56 ± 1.39	3.13 ± 2.85	0.88
Fatty Acids	Myristic acid	61.6 ± 40.14	49.59 ± 29.43	0.81
Fatty Acids	Pentadecanoic acid	255.86 ± 333.26	169.75 ± 76.38	0.66
Fatty Acids	Palmitoleic acid	129.74 ± 80.56	148.65 ± 98.85	1.15
Fatty Acids	alpha-Linolenic acid	40.23 ± 29.8	22.78 ± 27.05	0.57
Fatty Acids	gamma-Linolenic acid	7.14 ± 6.02	7.05 ± 6.82	0.99
Fatty Acids	Linoleic acid	4022.44 ± 2968.3	2796.35 ± 3706.08	0.7
Fatty Acids	Eicosapentaenoic acid	12.06 ± 7.03	11.2 ± 5.92	0.93
Fatty Acids	Arachidonic acid	197.17 ± 134.43	167.08 ± 116.85	0.85
Fatty Acids	Dihomo-gamma-Linolenic Acid	34.85 ± 14.74	26.92 ± 17.34	0.77
Fatty Acids	Docosahexaenoic acid	105.64 ± 66.44	86.39 ± 75.2	0.82
Fatty Acids	Docosapentaenoic acid	12.99 ± 10.07	11.15 ± 7.65	0.86
Fatty Acids	Docosapentaenoic acid 22n_6	18.35 ± 15.24	12.73 ± 18.61	0.69
Fatty Acids	Adrenic acid	24.54 ± 9.9	16.54 ± 14.54	0.67
Fatty Acids	Citramalic acid	33.85 ± 40.16	19.91 ± 7.66	0.59
Fatty Acids	Heptadecanoic acid	32.73 ± 21.95	26.32 ± 14.24	0.8
Fatty Acids	Oleic acid	697.44 ± 217.18	634.6 ± 350.66	0.91
Imidazoles	Imidazolepropionic acid	31.21 ± 15.07	65.77 ± 36.4	2.11
Indoles	N-Acetylserotonin	0.3 ± 0.21	0.29 ± 0.17	0.95
Indoles	Indole-3-methyl acetate	0.74 ± 0.28	0.64 ± 0.14	0.87
Indoles	Indole-3-carboxylic acid	14.71 ± 9.57	10.49 ± 9.17	0.71
Indoles	Indoleacetic acid	6.21 ± 2.07	6.32 ± 2.63	1.02
Indoles	Indole-3-propionic acid	3.17 ± 1.45	3.94 ± 2.12	1.24
Indoles	Indolelactic acid	32.47 ± 24.78	18.72 ± 19.22	0.58
Organic Acids	Hydroxypropionic acid	108.81 ± 83.42	104.86 ± 83.06	0.96
Organic Acids	Lactic acid	1723.58 ± 1115.73	521.36 ± 425.11	0.3
Organic Acids	Malic acid	78.58 ± 75.26	51.3 ± 18.47	0.65
Organic Acids	Benzoic acid	51.71 ± 37.62	49.32 ± 31.67	0.95
Organic Acids	Fumaric acid	59.09 ± 25.96	75.76 ± 60.54	1.28
Organic Acids	Glutaric acid	16.86 ± 8.24	15.23 ± 10.12	0.9
Organic Acids	cis-Aconitic acid	13.23 ± 8.84	10.57 ± 5.58	0.8
Organic Acids	α-Ketoisovaleric acid	252.26 ± 105.45	330.03 ± 194.08	1.31
Organic Acids	Ketoleucine	623.15 ± 218.84	653.28 ± 431.35	1.05
Organic Acids	3-Methyl-2-oxopentanoic acid	546.34 ± 196.98	690.66 ± 429.35	1.26
Organic Acids	Methylmalonic acid	619.26 ± 318.54	349.7 ± 252.67	0.56
Organic Acids	Glycolic acid	192.46 ± 108.47	149.21 ± 116.67	0.78
Organic Acids	3-Hydroxybutyric acid	31.34 ± 14.21	30.25 ± 13.14	0.97
Organic Acids	α-Hydroxyisobutyric acid	18.33 ± 12.92	15.88 ± 10.33	0.87
Organic Acids	2-Hydroxybutyric acid	13.05 ± 6.96	12.36 ± 5.6	0.95
Organic Acids	2-Hydroxy-2-methylbutyric acid	9.3 ± 4.04	7.73 ± 4.64	0.83
Organic Acids	Malonic acid	9.77 ± 14.86	5.35 ± 6.39	0.55
Organic Acids	Oxalic acid	58.03 ± 63.63	53.74 ± 27.57	0.93
Organic Acids	Acetoacetic acid	517.81 ± 647.84	183.77 ± 100.17	0.35
Organic Acids	Citric acid	5.56 ± 8.66	3.62 ± 3.58	0.65
Organic Acids	Isocitric acid	27.08 ± 41.56	17.65 ± 23.58	0.65
Organic Acids	Oxoglutaric acid	202.81 ± 85.06	259.18 ± 249.05	1.28
Organic Acids	Oxoadipic acid	3.93 ± 2.38	3.57 ± 2.74	0.91
Organic Acids	Succinic acid	631.81 ± 266.58	520.98 ± 244.67	0.82
Phenols	Homovanillic acid	28.06 ± 15.59	15.85 ± 10.77	0.56
Phenols	p-Hydroxyphenylacetic acid	377.7 ± 166.52	387.6 ± 260.46	1.03
Phenols	3-Hydroxyphenylacetic acid	11.42 ± 4.02	10.09 ± 2.35	0.88
Phenylpropanoic Acids	Hydroxyphenyllactic acid	193.76 ± 117.32	111.9 ± 59.73	0.58
Phenylpropanoic Acids	2-Phenylpropionate	5.55 ± 1.57	8.05 ± 2.86	1.45
Phenylpropanoic Acids	Hydrocinnamic acid	12.31 ± 3.94	18.36 ± 6.93	1.49
Phenylpropanoic Acids	Phenyllactic acid	16.92 ± 5.59	11.96 ± 5.96	0.71
Phenylpropanoids	3,4-Dihydroxyhydrocinnamic acid	2.26 ± 0.46	1.13 ± 0.92	0.5
Phenylpropanoids	Cinnamic acid	2.11 ± 0.64	2 ± 1.11	0.95
Pyridines	Nicotinic acid	291.05 ± 89.19	273.89 ± 123.89	0.94
SCFAs	Ethylmethylacetic acid	481.35 ± 117.45	691.74 ± 261.57	1.44
SCFAs	Acetic acid	21990.36 ± 5978.91	29355.88 ± 10294.02	1.33
SCFAs	3-Hydroxyisovaleric acid	2.65 ± 0.56	3.24 ± 1.37	1.22
SCFAs	Propionic acid	5829.92 ± 1526.04	8591.97 ± 2956.35	1.47
SCFAs	Butyric acid	2986.54 ± 1141.67	3340.02 ± 870.07	1.12
SCFAs	Isobutyric acid	703.86 ± 271.2	1006.94 ± 525.27	1.43
SCFAs	Isovaleric acid	536.21 ± 150.71	703.23 ± 322.86	1.31
SCFAs	Valeric acid	550.1 ± 187.9	699.76 ± 163.61	1.27
SCFAs	Caproic acid	31.77 ± 20.98	34.38 ± 15.55	1.08
Note: Data are given as the mean ± SEM, and fold change (FC). Abbreviations: SCFAs, short-chain fatty acids.

## Sheet: Table S3
Table S3. Primer sequences used for semi-quantitative RT-qPCR analysis.
Gene	Primer, 5’-3’
	Forward	Reverse
Gapdh	TGGAGAAACCTGCCAAGTATGA	TGGAAGAATGGGAGTTGCTGT
TNF-α	CTCATGCACCACCATCAAGG	ACCTGACCACTCTCCCTTTG
IL-1β	CAACCAACAAGTGATATTCTCCATG	GATCCACACTCTCCAGCTGCA
BDNF	CTCCGCCATGCAATTTCCACT	GCCTTCATGCAACCGAAGTA
Cacna1b	AGACCCATCAAGCGGCTGCCTAA	TGAAGAGCTGGACGGCAATGAC
Prkcz	GGTATAGTAGGCAGCTATTGCG	TCCTGCCTCAGCCAGAAAACAACCACACGG
COX2	GAAGTCTTTGGTCTGGTGCCT	GCTCCTGCTTGAGTATGTCG
FFAR3	TTGCTAAACCTGACCATTTCGG	GATAGGCCACGCTCAGAAAAC
BACE1	CCGGCGGGAGTGGTATTATGAAGT	GATGGTGATGCGGAAGGACTGATT

## Sheet: Table S4
Table S4. Demographics and clinical parameters of subjects in the healthy and AD groups.
Characteristics	Healthy	AD
	(n=20)	(n=21)
Age (years)	60.20 ± 9.01	65.55 ± 12.67
Sex (male/female)	14/6	10/11
MoCA	30.00 (30.00)	14.95 (14.00) **
MMSE	29.75 (30.00)	18.50 (21.00) **
